# Supplementary material for: Investigation of the Formation, Characterization, and Oxidative Catalytic Valorization of Humins
Source: Materials (Basel). 2023 Apr 4;16(7):2864. doi: 10.3390/ma16072864 (PMC10095678; doi:10.3390/ma16072864)
Supplement: Supplementary file 1 [file materials-16-02864-s001.zip]

Archive with 1 entries (1 files):
- materials-2286656-supplementary.pdf
